# Supplementary material for: Pulmonary Toxicity and Proteomic Analysis in Bronchoalveolar Lavage Fluids and Lungs of Rats Exposed to Copper Oxide Nanoparticles
Source: Int J Mol Sci. 2022 Oct 31;23(21):13265. doi: 10.3390/ijms232113265 (PMC9655042; doi:10.3390/ijms232113265)
Supplement: Supplementary file 1 [file ijms-23-13265-s001.zip]

Archive with 1 entries (1 files):
- ijms-1948529-supplementary.pdf
